# Supplementary material for: Design of a pan-betacoronavirus vaccine candidate through a phylogenetically informed approach
Source: Sci Adv. 2023 Jan 18;9(3):eabq4149. doi: 10.1126/sciadv.abq4149 (PMC9848278; doi:10.1126/sciadv.abq4149)
Supplement: Supplementary file 2 — Files S1 and S2 [file sciadv.abq4149_files_s1_and_s2.zip › sciadv.abq4149_file_s1.txt]

CLUSTAL O(1.2.4) multiple sequence alignment
YP_009273005.1 EAKKLVQVTQQEDSC-AIPYTTILEP---PSPAAWVRATISNCTFDFESLLRTLPTYNLK	56
QKF94914.1 PVRPKELLVKYVEIA-DCPYTTILEP---PSPAAWVRATISNCTFDFESLLRTLPTYNLK	56
YP_009072440.1 RATPKQHVVTSADVSAECPFQSLINVTEIPSPAFWRRHYVRNCNYDISVFTDNADVYSLQ	60
AVP78031.1 RVQPTQSVVRFPNITNVCPFHKVFNATRFPSVYAWERTKISDCIADYTVFYNSTSFSTFK	60
ARO76382.1 RVQPTVDVVRFPNITNLCPFDAVFNATRFPSVYAWERVKISNCVADYTAFYNSTSFSTFK	60
AGC74176.1 RVSPSTEVIRFPNITNRCPFDRVFNASRFPSVYAWERTKISDCVADYTVLYNSTSFSTFK	60
ATO98181.1 RVSPTQEVIRFPNITNRCPFDKVFNASRFPNVYAWERTKISDCVADYTVLYNSTSFSTFK	60
ATO98120.1 RVSPTHEVVRFPNITNRCPFDKVFNASRFPNVYAWERTKISDCVADYTVLYNSTSFSTFK	60
AGC74165.1 RVSPTQEVVRFPNITNRCPFDKVFNATRFPSVYAWERTKISDCVADYTVLYNSTSFSTFK	60
YP_003858584.1 RVTPTTEVVRFPNITQLCPFNEVFNITSFPSVYAWERMRITNCVADYSVLYNSASFSTFQ	60
SARS-CoV RVVPSGDVVRFPNITNLCPFGEVFNATKFPSVYAWERKKISNCVADYSVLYNSTFFSTFK	60
ATO98132.1 RVAPSKEVVRFPNITNLCPFGEVFNATTFPSVYAWERKRISNCVADYSILYNSTSFSTFK	60
BCG66627.1 RVQPQDTVVRFPNITNLCPFSEVFNATTFASVYAWNRKRISNCVADYSVLYNSTSFSTFQ	60
QIA48614.1 RVQPTISIVRFPNITNLCPFGEVFNASKFASVYAWNRKRISNCVADYSVLYNSTSFSTFK	60
SARS-CoV-2 RVQPTESIVRFPNITNLCPFGEVFNATRFASVYAWNRKRISNCVADYSVLYNSASFSTFK	60
QHR63300.2 RVQPTDSIVRFPNITNLCPFGEVFNATTFASVYAWNRKRISNCVADYSVLYNSTSFSTFK	60
AFO11507.1 TVQPVGVVYRVPNLP-DCKIEEWLTAKSVPSPLNWERRTFQNCNFNLSSLLRYVQAESLS	59
ACN89689.1 TVQPVGVVYRRANLP-ACNIEEWLTARSVPSPLNWERKTFQNCNFNLSSLLRYVQAESLF	59
HKU1 -----------PDLP-DCDIDKWLNNFNVPSPLNWERKIFSNCNFNLSTLLRLVHTDSFS	48
OC43 ------------NLP-NCNIEAWLNDKSVPSPLNWERKTFSNCNFNMSSLMSFIQADSFT	47
BAS18846.1 TVQPIADVYRIPNLP-DCNMEDWLSAPTVASPLNWERRTFSNCNFNMSSLLSFIQADSFS	59
AUM60014.1 EAQPRGEFVEQPQGV-ECDFSKLFKAA-PPQIYNFSRLVFTNCNYNLTKLLSLFHVSEFS	58
AUM60024.1 EAQPRGEFVEQPQGV-ECDFSKLFKAA-PPQIYNFSRLVFTNCNYNLTKLLSLFHVSEFS	58
MERS-CoV -AKPSGSVVEQAEGV-ECDFSPLLSGT-PPQVYNFKRLVFTNCNYNLTKLLSLFSVNDFT	57
QQD78083.1 EASATGTFIEQPNAT-ECDFSPMLTGV-APQVYNFKRLVFSNCNYNLTKLLSLFAVDEFS	58
YP_009513010.1 NARSRGYYYEAAELT-ECDLDVLFKND-APIIANYSRRVFTNCNYNLTKLLSLVQVDEFV	58
ATQ39390.1 SAKPVGAYYEAHVYP-DCNFTELFRER-APTIMQYKREVFTRCNYNLSLLLSLVQVDEFV	58
: : * . * : : :
YP_009273005.1 CYGISPARLSTMCYAGVTLDIFKLNTTHLSNMLGSVPDAVSIYNYALPSNFYGCVHAYHL	116
QKF94914.1 CYGISPARLSTMCYAGVTLDIFKLNTTHLSNMLGSVPDAVSIYNYALPSNFYGCVHAYHX	116
YP_009072440.1 CYGVAPSSLADMCWEEAHIDYMKISEKDIFSFKPSGAGDFAKYNYKLPSDFMGCTVVFTN	120
AVP78031.1 CYGVSPSKLIDLCFTSVYADTFLIRFSEVRQVAPGQTGVIADYNYKLPDDFTGCVIAWNT	120
ARO76382.1 CYGVSPSKLIDLCFTSVYADTFLIRFSEVRQVAPGETGVIADYNYKLPDDFTGCVIAWNT	120
AGC74176.1 CYGVSPSKLIDLCFTSVYADTFLIRFSEVRQIAPGETGVIADYNYKLPDEFTGCVIAWNT	120
ATO98181.1 CYGVSPSKLIDLCFTSVYADTFLIRSSEVRQVAPGETGVIADYNYKLPDDFTGCVIAWNT	120
ATO98120.1 CYGVSPSKLIDLCFTSVYADTFLIRSSEVRQVAPGETGVIADYNYKLPDDFTGCVIAWNT	120
AGC74165.1 CYGVSPSKLIDLCFTSVYADTFLIRSSEVRQVAPGETGVIADYNYKLPDDFTGCVIAWNT	120
YP_003858584.1 CYGVSPTKLNDLCFSSVYADYFVVKGDDVRQIAPAQTGVIADYNYKLPDDFTGCVIAWNT	120
SARS-CoV CYGVSATKLNDLCFSNVYADSFVVKGDDVRQIAPGQTGVIADYNYKLPDDFMGCVLAWNT	120
ATO98132.1 CYGVSATKLNDLCFSNVYADSFVVKGDDVRQIAPGQTGVIADYNYKLPDDFLGCVLAWNT	120
BCG66627.1 CYGVSSTKLNDLCFTNVYADSFVVRGDEVRQIAPGQTGVIADYNYKLPDDFTGCVLAWNS	120
QIA48614.1 CYGVSPTKLNDLCFTNVYADSFVVKGDEVRQIAPGQTGVIADYNYKLPDDFTGCVIAWNS	120
SARS-CoV-2 CYGVSPTKLNDLCFTNVYADSFVIRGDEVRQIAPGQTGKIADYNYKLPDDFTGCVIAWNS	120
QHR63300.2 CYGVSPTKLNDLCFTNVYADSFVITGDEVRQIAPGQTGKIADYNYKLPDDFTGCVIAWNS	120
AFO11507.1 CNNIDASKVYGMCFGSVSVDKFAIPRSRQIDLQIGNSGFLQTANYKIDTAATSCQLYYSL	119
ACN89689.1 CNNIDASKVYGRCFGSISVDKFAVPRSRQVDLQLGNSGFLQTANYKIDTAATSCQLHYTL	119
HKU1 CNNFDESKIYGSCFKSIVLDKFAIPNSRRSDLQLGSSGFLQSSNYKIDTTSSSCQLYYSL	108
OC43 CNNIDAAKIYGMCFSSITIDKFAIPNGRKVDLQLGNLGYLQSFNYRIDTTATSCQLYYNL	107
BAS18846.1 CFNIDAAKLYGMCFGSVTIDKFAIPNSRKVDLQLGNLGYLQSFNYRIDTTATSCQLYYSL	119
AUM60014.1 CHQVSPSALASGCYSSLTVDYFAYPLYLASYLQQGSTGEIAQYNYKQDFSNPTCRILASV	118
AUM60024.1 CHQVSPSALASGCYSSLTVDYFAYPLYLASYLQQGSTGEIAQYNYKQDFSNPTCRILASV	118
MERS-CoV CSQISPAAIASNCYSSLILDYFSYPLSMKSDLSVSSAGPISQFNYKQSFSNPTCLILATV	117
QQD78083.1 CNGISPDAIARGCYSTLTVDYFAYPLSMKSYIRPGSAGNIPLYNYKQSFANPTCRVMASV	118
YP_009513010.1 CHKTTPEALATGCYSSLTVDWFALPFSMKSTLAIGSAEAISMFNYNQDYSNPTCRIHAAV	118
ATQ39390.1 CDKITPEALATGCYSSLTVDWFAFPYAWKSYLAIGSADRIVRFNYNQDYSNPSCRIHSKV	118
* : *: * : . . . ** *
YP_009273005.1 NSTTPYAVAVPPGAYPIKP-----GGRQLFNSFVSQVLDSPTSQNCMGVSNL-VCPKANQ	170
QKF94914.1 NSTTPYAXAVPPGAYXIKP-----GGRQLFNSFVSXVLDSXSSQ-CTP------------	158
YP_009072440.1 QELTCNATSNNLTNYPAEATAWDKSHYESIERYYNCELQEVGPQQFNRMPRNCYVRS---	177
AVP78031.1 AKQDV---------GNYFYRSHRSTKLKPFERDLSSDE-N--------------GVR---	153
ARO76382.1 AKQDV---------GSYFYRSHRSSKLKPFERDLSSDE-N--------------GVR---	153
AGC74176.1 ANQDR---------GQYYYRSSRKTKLKPFERDLSSDE-N--------------GVR---	153
ATO98181.1 AKQDT---------GHYYYRSHRKTKLKPFERDLSSDDGN--------------GVY---	154
ATO98120.1 AKQDQ---------GQYYYRSSRKTKLKPFERDLTSDE-N--------------GVR---	153
AGC74165.1 ANQDQ---------GQYYYRSSRKEKLKPFERDLSSDE-N--------------GVY---	153
YP_003858584.1 NSLDS--------SNEFFYRRFRHGKIKPYGRDLSNVLFNPSGGTCS-AEGL-NCYK---	167
SARS-CoV RNIDATS----TGNYNYKYRYLRHGKLRPFERDISNVPFSPDGKPCT-PPAL-NCYW---	171
ATO98132.1 NSKDSST----SGNYNYLYRWVRRSKLNPYERDLSNDIYSPGGQSCS-AVGP-NCYN---	171
BCG66627.1 RNQDAST----SGNFNYYYRIWRSEKLRPFERDIAHYDYQVGTQFKSS------------	164
QIA48614.1 VKQDALT----GGNYGYLYRLFRKSKLKPFERDISTEIYQAGSTPCNGQVGL-NCYY---	172
SARS-CoV-2 NNLDSKV----GGNYNYLYRLFRKSNLKPFERDISTEIYQAGSTPCNGVEGF-NCYF---	172
QHR63300.2 KHIDAKE----GGNFNYLYRLFRKANLKPFERDISTEIYQAGSKPCNGQTGL-NCYY---	172
AFO11507.1 PKNNVTINNYNPSSWNRRYGFK------------VNDRCQIFANILLNGINS-GTTCSTE	166
ACN89689.1 PKNNVTINNHNPSSWNRRYGFNDAGVFG------KNQHDVVYAQQCFTVRSS-YCPCAQP	172
HKU1 PAINVTINNYNPSSWNRRYGFNN---------FNLSSHSVVYSRYCFSVNNT-FCPCAKP	158
OC43 PAANVSVSRFNPSTWNKRFGFIEDSVFKPRPAGVLTNHDVVYAQHCFKAPKN-FCPCKL-	165
BAS18846.1 GADNVTVTRSNPSAWNRRYGFND-TMFKPQPAGFFTNHDVVYSKQCFKVPNT-YCPCKNN	177
AUM60014.1 PAN-VSIPKPDKYIWLSQCYSFS-AYSGDVPHYVLPGQYTP----CLYLTSS-GF-----	166
AUM60024.1 PAN-VSIPKPDKYIWLSQCYSFS-AYSGDIPHYVQPGQYTP----CLYLTSS-GF-----	166
MERS-CoV PHNLTTITKPLKYSYINKCSRLLSDDRTEVPQLVNANQYSP----CVSIVPS-TV-----	167
QQD78083.1 PAN-VTITKPDAYGYISKCSRLTANQDVETPLYINPGEYSI----CRDFSPG-GF-----	167
YP_009513010.1 TANVSTALNFANYAYISRCQGVDGKPILLQPGQMTNIACRV----LARPSD---------	165
ATQ39390.1 NSS-IGISYAGAYSYITNCNYGATNKDDVVKPGGRASQQCI----T-GALN---------	163
YP_009273005.1 VIEGQCVKYNFYGYAGTGVITPSGCVYNVNNCTTHTVSVCWVSITTAPKVNVDCVKYLCG	230
QKF94914.1 -------------------ANCMGVVVIGLTPASGSNL------VCPKANDTQVIEGQCV	193
YP_009072440.1 ----NNSNDYWQPMSFRGVNSLMVAMAITLKPTRTSAT------VCGYKQKTTLVLNECI	227
AVP78031.1 ----TLSTYDFNPNVPLE-YQATRVVVLSFELLNAPAT------VCGPKLSTQLVKNQCV	202
ARO76382.1 ----TLSTYDFNPNVPLD-YQATRVVVLSFELLNAPAT------VCGPKLSTQLVKNQCV	202
AGC74176.1 ----TLSTYDFYPSVPLE-YQATRVVVLSFELLNAPAT------VCGPKLSTSLIKNQCV	202
ATO98181.1 ----TLSTYDFNPNVPVA-YQATRVVVLSFELLNAPAT------VCGPKLSTQLVKNQCV	203
ATO98120.1 ----TLSTYDFYPNVPIE-YQATRVVVLSFELLNAPAT------VCGPKLSTALVKNQCV	202
AGC74165.1 ----TLSTYDFYPSVPLD-YQATRVVVLSFELLNAPAT------VCGPKLSTTLVKNQCV	202
YP_003858584.1 ----PLASYGFTQSSGIG-FQPYRVVVLSFELLNAPAT------VCGPKQSTELVKNKCV	216
SARS-CoV ----PLNDYGFYTTTGIG-YQPYRVVVLSFELLNAPAT------VCGPKLSTDLIKNQCV	220
ATO98132.1 ----PLRPYGFFTTAGVG-HQPYRVVVLSFELLNAPAT------VCGPKLSTDLIKNQCV	220
BCG66627.1 -----LKNYGFYSSAGDS-HQPYRVVVLSFELLNAPAT------VCGPKQSTELIKNKCV	212
QIA48614.1 ----PLERYGFHPTTGVN-YQPFRVVVLSFELLNGPAT------VCGPKLSTTLVKDKCV	221
SARS-CoV-2 ----PLQSYGFQPTNGVG-YQPYRVVVLSFELLHAPAT------VCGPKKSTNLVKNKCV	221
QHR63300.2 ----PLYRYGFYPTDGVG-HQPYRVVVLSFELLNAPAT------VCGPKKSTNLVKNKCV	221
AFO11507.1 VATGVCVRYDLYGITGQGVFKEVKATIRSCYSGRVSAAYHYLGCVVNADNRTDMGAGLCV	226
ACN89689.1 DIVSPCTTQTKPKSANVGD-HCEGLGVLENDRCQIFANILLSGTTCSTDPNTEVVTGICV	231
HKU1 SFASSCKSHK----PPSAS-CPIGTNYRSCESTTVLDHTDWCRCSCLPDPIT--------	205
OC43 --NGSCVGSGPGKNNGIGT-CPAGTNYLTCDN------------LCTPDPITFTGTYKCP	210
BAS18846.1 --GATCVGNGSGTTTGSGT-CPLGTSYRTCFNPI------QCACTCDPEPINASGPRACP	228
AUM60014.1 DNSYQTNRDFQNKM------AATGVISSMTDNLQMAFVI---SVQYGTDTNSVCPMQ---	214
AUM60024.1 DKSYQTNRDMQNKM------AATGVTSSMTDNLQMAFVI---SVQYGTDTNSVCPMQ---	214
MERS-CoV WEDGDYYRKQLSPLEGGGWLVASGSTVAMTEQLQMGFGI---TVQYGTDTNSVCP-----	219
QQD78083.1 SEDGQVFKRTLTQFEGGGLLIGVGTRVPMTDNLQMSFII---FVQYGTGTDSVCPML---	221
YP_009513010.1 ---ADYF---GYSFQGRNYYLGRKSYKPKTDEVQMVYVI---TPKYDKGPDTVCLLGQCI	216
ATQ39390.1 ---SPTT---GQLWAYNFGGVPYRVSRLTSDPLDMVYVI---TVKYEPGAETVCPKQ---	211
YP_009273005.1 DS	232
QKF94914.1 KY	195
YP_009072440.1 TY	229
AVP78031.1 NF	204
ARO76382.1 NF	204
AGC74176.1 NF	204
ATO98181.1 NF	205
ATO98120.1 NF	204
AGC74165.1 NF	204
YP_003858584.1 NF	218
SARS-CoV NF	222
ATO98132.1 NF	222
BCG66627.1 NF	214
QIA48614.1 NF	223
SARS-CoV-2 NF	223
QHR63300.2 NF	223
AFO11507.1 DY	228
ACN89689.1 KY	233
HKU1 --	205
OC43 QT	212
BAS18846.1 QV	230
AUM60014.1 --	214
AUM60024.1 --	214
MERS-CoV --	219
QQD78083.1 --	221
YP_009513010.1 DY	218
ATQ39390.1 --	211
