# Supplementary material for: Design of a pan-betacoronavirus vaccine candidate through a phylogenetically informed approach
Source: Sci Adv. 2023 Jan 18;9(3):eabq4149. doi: 10.1126/sciadv.abq4149 (PMC9848278; doi:10.1126/sciadv.abq4149)
Supplement: Supplementary file 2 — Files S1 and S2 [file sciadv.abq4149_files_s1_and_s2.zip › sciadv.abq4149_file_s2.txt]

>Cluster1
RVQPTKEVVRFPNITNLCPFDEVFNATRFPSVYAWERKKISNCVADYSVLYNSTSFSTFKCYGVSPSKLNDLCFTSVYADSFVIRGDEVRQIAPGQTGVIADYNYKLPDDFTGCVIAWNTANQDSGEGGNPNYYYRSSRKSKLKPFERDLSSDEYNVGSQPCNRMGPNCYRTLSTYDFYPTVGVGYQPYRVVVLSFELLNAPATVCGPKLSTQLVKNQCVNF
>Cluster2
TVQPVGVVYRVPNLPDCNIEEWLTAKSVPSPLNWERKTFSNCNFNLSSLLRFVQADSFSCNNIDASKVYGMCFGSISVDKFAIPNSRQVDLQLGNSGFLQSFNYKIDTTATSCQLYYSLPANNVTINNYNPSSWNRRYGFNDDTVFKPRPAGVLTNHDVVYSQQCFKVPNTFCPCKNNGSCVSSGKGTTNGSGTCPAGTNYRTCENTTWCACSCTPDPITASGPRKCPQKKSLVGVGEHCSGLGVDSDYCGNVSCLCSTDAFLGWSADSCLVNDRCNIFANIILNGINSGTTCSTEVATGVCVKY
>Cluster3
EAQPRGEFVEQPQGVECDFSKLFKAAAPQIYNFSRLVFTNCNYNLTKLLSLFQVDEFSCHQISPSALASGCYSSLTVDYFAYPLSMKSYLQIGSAGEISQFNYKQDFSNPTCRILASVPANVSITKPDKYIYISQCYSLSAYSDVDVPHYVNPGQYTSIPCLYLTSSGFDEDGQYFRYNLTQFEGQNYLVATGVTVSMTDNLQMVFVITVQYGTDTNSVCPMQ
